# Supplementary material for: Synthesis of Water-Dispersed Sulfobetaine Methacrylate–Iron Oxide Nanoparticle-Coated Graphene Composite by Free Radical Polymerization
Source: Polymers (Basel). 2022 Sep 17;14(18):3885. doi: 10.3390/polym14183885 (PMC9505676; doi:10.3390/polym14183885)
Supplement: Supplementary file 1 [file polymers-14-03885-s001.zip]

Archive with 1 entries (1 files):
- polymers-1891700-supplementary.pdf
